# Supplementary material for: Knowledge, perceptions, and experiences of family caregivers and home care providers of physical restraint use with home-dwelling elders: a cross-sectional study in Japan
Source: BMC Geriatr. 2014 Mar 27;14:39. doi: 10.1186/1471-2318-14-39 (PMC3986818; doi:10.1186/1471-2318-14-39)
Supplement: Additional file 1 — Proportions of participants who knew each of the 11 prohibited physical restraint procedures and those who knew each of the 10 harmful effects of physical restraints, and the importance rating for each of the 17 reasons for requiring physical restraint use. [file 1471-2318-14-39-S1.xls]

## Sheet: Sheet1
proportion of praticipatnts who know each of 11 prohibited physical restraint procedures
	family caregivers	home helpers	visiting nurses	visiting physicians	care managers
P1	0.502058	0.870647	0.868421	0.753846	0.987342
P2	0.444672	0.725	0.714286	0.674419	0.929936
P3	0.3107	0.437186	0.346154	0.356589	0.733766
P4	0.297741	0.53	0.525641	0.415385	0.66879
P5	0.189796	0.273632	0.217949	0.155039	0.43949
P6	0.239754	0.368159	0.298701	0.246154	0.64557
P7	0.407484	0.646465	0.512821	0.55814	0.829114
P8	0.244856	0.39196	0.346154	0.292308	0.66242
P9	0.448133	0.71	0.717949	0.713178	0.898734
P10	0.37577	0.64	0.538462	0.4	0.759494
P11	0.453799	0.676617	0.692308	0.607692	0.860759
(P1 to P10 are the same as in Table 1.)
proportion of participants who know each of 10 harmful effects of physical restraints
	family caregivers	home helpers	visiting nurses	visiting physicians	care managers
H1	0.723014	0.89	0.948718	0.915385	0.974684
H2	0.612245	0.829146	0.897436	0.830769	0.949367
H3	0.584362	0.762626	0.884615	0.776923	0.93038
H4	0.574689	0.765	0.884615	0.782946	0.961783
H5	0.437113	0.692308	0.641026	0.723077	0.834395
H6	0.695297	0.888889	0.923077	0.776923	0.981013
H7	0.600823	0.829146	0.75641	0.684615	0.955414
H8	0.606557	0.747475	0.666667	0.661538	0.803797
H9	0.42236	0.530612	0.487179	0.369231	0.679487
H10	0.604938	0.80303	0.75641	0.684615	0.93038
(H1 to H10 are the same as in Table 1.)
importance rating of each of 17 reasons for requirinig physical restraints (mean ± SD)
	family caregivers	home helpers	visiting nurses	visiting physicians	care managers
R1a	3.16 ± 0.97	3.08 ± 0.96	3.13 ± 0.86	3.27 ± 1.03	2.61 ± 0.90
R1b	3.07 ± 0.91	2.94 ± 0.93	2.90 ± 0.75	3.13 ± 0.97	2.54 ± 0.83
R1c	2.98 ± 0.97	2.71 ± 0.98	2.78 ± 0.94	2.74 ± 1.13	2.36 ± 0.87
R2	3.06 ± 1.15	2.49 ± 0.99	2.37 ± 0.91	2.40 ± 1.18	1.77 ± 0.86
R3	2.98 ± 1.16	2.39 ± 1.01	2.28 ± 1.01	2.22 ± 1.07	1.75 ± 0.84
R4	3.47 ± 1.19	3.10 ± 1.24	3.09 ± 1.12	2.93 ± 1.23	2.53 ± 1.22
R5	3.18 ± 1.13	2.61 ± 1.03	2.64 ± 1.16	2.47 ± 1.18	2.03 ± 0.93
R6a	3.85 ± 1.12	3.66 ± 1.03	3.47 ± 0.95	3.39 ± 1.15	3.30 ± 1.08
R6b	3.87 ± 1.11	3.60 ± 1.05	3.54 ± 0.88	3.50 ± 1.12	3.23 ± 1.10
R6c	3.93 ± 1.10	3.69 ± 1.03	3.60 ± 0.89	3.68 ± 1.20	3.35 ± 1.08
R6d	3.87 ± 1.13	3.63 ± 1.05	3.47 ± 0.94	3.44 ± 1.18	3.30 ± 1.09
R6e	3.85 ± 1.11	3.64 ± 1.06	3.47 ± 0.93	3.43 ± 1.17	3.31 ± 1.09
R7	2.54 ± 1.03	2.14 ± 0.99	2.08 ± 0.82	1.70 ± 0.94	1.78 ± 0.87
R8	2.97 ± 1.01	2.58 ± 1.03	2.59 ± 0.83	2.40 ± 1.01	2.26 ± 0.98
R9	2.48 ± 0.99	2.06 ± 0.97	2.35 ± 0.85	1.91 ± 0.94	1.76 ± 0.83
R10	2.91 ± 1.09	2.61 ± 0.96	2.81 ± 1.03	2.62 ± 1.12	2.41 ± 0.90
R11	2.81 ± 1.05	2.30 ± 1.00	2.27 ± 1.19	2.09 ± 1.01	1.93 ± 0.89
(R1a to R11 are the same as in Table 1.)
